# Supplementary material for: Novel In Vivo CometChip Reveals NDMA-Induced DNA Damage and Repair in Multiple Mouse Tissues
Source: Int J Mol Sci. 2022 Oct 4;23(19):11776. doi: 10.3390/ijms231911776 (PMC9569458; doi:10.3390/ijms231911776)
Supplement: Supplementary file 1 [file ijms-23-11776-s001.zip]

Archive with 1 entries (1 files):
- ijms-1871877-supplementary.pdf
